# Supplementary material for: Evaluation of a semi-automatic isoelectric focusing method for apolipoprotein E phenotyping
Source: Pract Lab Med. 2019 Dec 17;18:e00150. doi: 10.1016/j.plabm.2019.e00150 (PMC6939034; doi:10.1016/j.plabm.2019.e00150)
Supplement: Multimedia component 1 [file mmc1.xml]

<?xml version="1.0" encoding="UTF-8" standalone="no"?><data:data><datasets><author>dominique.rousselot@aphp.fr</author><type>0</type><dataset><value>1</value><reason>Data will be made available on request</reason><comments/></dataset></datasets></data:data>
